# Supplementary material for: Bioactive Secondary Metabolites from Harposporium anguillulae Against Meloidogyne incognita
Source: Microorganisms. 2024 Dec 13;12(12):2585. doi: 10.3390/microorganisms12122585 (PMC11676538; doi:10.3390/microorganisms12122585)
Supplement: Supplementary file 1 [file microorganisms-12-02585-s001.zip]

Archive with 1 entries (1 files):
- microorganisms-3335978-supplementary.pdf
